# Supplementary material for: Tumor-associated reactive astrocytes aid the evolution of immunosuppressive environment in glioblastoma
Source: Nat Commun. 2019 Jun 11;10:2541. doi: 10.1038/s41467-019-10493-6 (PMC6559986; doi:10.1038/s41467-019-10493-6)
Supplement: Supplementary file 4 — Source Data [file 41467_2019_10493_MOESM4_ESM.xlsx]

## Sheet: Figure 1
Figure 1c	Pathway	Enrichmentscore	P-Value	FDR-Adjusted P-value
	INTERFERON GAMMA RESPONSE	0.89	<0.001	0.0021
	IL6 JAK STAT3 SIGNALING	0.72	<0.001	0.012
	JAK STAT SIGNALING PATHWAY	0.68	<0.001	0.041
	INTERFERON ALPHA RESPONSE	0.63	<0.001	0.032
Figure 1e	Genes selected for the scatter plot	Inflammatory Genes	Alternative Activation	Progenitor	Mature
		LCN2	DDX3Y	RPLP2	SLC1A2
		C1S	IGFBP3	TUBA1A	SPARCL1
		SERPING1	LGALS3	CDR1	SLC1A3
		C1R	CLCF1	RPS11	GLUL
		TAPBP	EMP1	TUBA1B	CPE
		PSMB8	EIF2S3	RPL30	GJA1
		SLC1A5	VGF	NNAT	AQP4
		AMIGO2	S100A11	MAP1B	ATP1B2
		ENDOU	CTGF	ACTB	GPM6A
		CXCL9	PTGS2	HIST1H2BC	CLU
		FBLN5	ANXA3	VIM	ALDOC
		IFI44	LGALS1	RPS27	NTRK2
		TLR2	THBD	HIST1H2BF	LDHB
		ERAP1	AKAP12	RPS6	CST3
		KCTD1	S100A10	EGR1	NDRG2
		PPARA	THBS1	BASP1	GPM6B
		GLI1	PALD1	TMSB10	ATP1A2
		SLFN11	PRSS23	EEF1A1	SAT1
		PSMB10	TM4SF1	RPS16	AGXT2L1
		LRG1	ACKR3	HIST1H1E	AHCYL1
		TRPM3	KDM5D	GNAS	GLUD1
		LRP1	SERPINE1	RPS24	S100B
		PLA2G3	TGM1	RPS15	TSPAN7
		ASPG	COBLL1	ACTG1	HTRA1
		CFB	FLNC	CCND2	FAM171B
		IRGM	FOSL1	HIST1H1D	HEPN1
		MC2R	ATF3	SFRP1	GPRC5B
		GAL3ST4	COL6A1	NCL	MBP
		GPC2	IL6	RPL18	FTH1
		TMEM35A	CERS6	RPL6	S100A13
		UGT1A8	SGK1	NREP	FAM107A
		UGT1A3	SPP1	FXYD6	MT3
		UGT1A1	CDT1	HIST1H1C	SCG3
		UGT1A6	TNC	RPL35	ALDH2
		IFNAR2	ANXA2	MAP2	SERPINE2
		ZNF354A	KLHDC8A	TUBA1C	OMG
		PHYHD1	SYT4	FOSB	KCNJ10
		LRRC8A	S1PR3	RPL39	IGFBP7
		ZNF226	FN1	UCHL1	EDNRB
		SAMHD1	RNF125	RPL4	CSRP1
		ST6GALNAC5	BGN	CCNI	GJB6
		PRELP	JCAD	EIF4G2	SRI
		PLEC	OCIAD2	EEF2	ADD3
		PARP10	TAGLN	RPL3	PPAP2B
		IL17RD	MOBP	NRG1	F3
		TFCP2L1	TTR	ARHGAP21	PMP22
		APCDD1	S100A4	GNB2L1	SLC4A4
		NLRC5	ASNS	STMN1	ITM2C
		C3	GDF15	HMGCS1	RANBP3L
		GBP2	NID1	VCAN	TPP1

## Sheet: Figure 2
Figure 2b	Number of CD274 positive cells per mm2
	Entry Cortex	Peritumor Region	Tumor Core
	31.2	89.2	40.2
	11.2	79.8	38.1
	29.2	72.3	31.2
	25.6	70.9	28.2
	21.7	68.2	21.5
	18.3	64.4	21.1
	17.1	61.1	20.2
	16.9	53.2	18.1
	17.6	57.1	11.3
			4.1
ANOVA
Entry Cortex	1
Peritumor Region	<0.001	1
Tumor Core	0.3	<0.001	1
Figure 2c	Number of IBA1 positive cells per mm2				Number of P2RY12 positive cells per mm2				Number of HLA-DR positive cells per mm2				Number of CD68 positive cells per mm2				Number of CD3 positive cells per mm2
	Entry Cortex	Peritumor Region	Tumor Core		Entry Cortex	Peritumor Region	Tumor Core		Entry Cortex	Peritumor Region	Tumor Core		Entry Cortex	Peritumor Region	Tumor Core		Entry Cortex	Peritumor Region	Tumor Core
	271.2	412.3	532.2		109.3	153.2	302.3		10.2	589.2	831.2		9.4	587.3	712.5		0	310	430.2
	253.2	294.2	352.7		102.1	141.2	215.6		90.3	420.4	745.2		29.3	530.2	631.7		5.4	70.3	340.5
	221.8	278.3	341.1		90.2	132.1	202.2		22.4	380.3	621.3		51.2	478.2	587.8		3.2	54.2	290.3
	204.2	256.3	310.2		87.4	136.2	198.5		76.3	332.7	514.3		11.3	390.8	412.4		1	10.8	100.3
	189.3	242.1	302.3		89.4	126.8	187.3		43.8	320.3	489.2		12.8	279.4	432.7		0	13.5	132.4
	132.5	210.2	293.2		41.2	121.7	179.1		52.4	301.9	387.3		15.8	256.8	402.5		0	56.7	98.3
	110.5	205.2	289.2		39.2	89.4	173.8		21.5	270.3	354.8		8.3	180.4	378.5		19.3	87.2	79.4
	102.3	194.2	265.5		40.2	73.8	134.2		61.2	276.1	312.5		30.2	236.4	310.2		5.3	56.1	153.5
	20.3	189.3	243.9		39.2	71.9	154.2		25.4	164.3	298.7		11.7	198.3	290.7		2.1	35.3	120.1
			231.2				105.4				271.3				343.6				70.6
ANOVA				ANOVA				ANOVA				ANOVA				ANOVA
Entry Cortex	1			Entry Cortex	1			Entry Cortex	1			Entry Cortex	1			Entry Cortex	1
Peritumor Region	0.023	1		Peritumor Region	0.0053	1		Peritumor Region	<0.001	1		Peritumor Region	<0.001	1		Peritumor Region	0.042	1
Tumor Core	0.0012	0.067	1	Tumor Core	<0.001	0.0044	1	Tumor Core	<0.001	0.049	1	Tumor Core	<0.001	0.12	1	Tumor Core	0.002	0.04	1

## Sheet: Figure 3d Code Request
Figure 3d	R-Code to compute the given plot:

## Sheet: Figure 3f&h
Figure 3f			IL10	IFN GAMMA	TGF BETA	G-CSF
	M(-) T(-)	Rep1	0.83	1	0.4	0.9		ANOVA WITH ADJUSTED P-VALUE IL10
		Rep2	0.43	0.9	0.2	1.3			M(-) T(-)	M(-) T(+)	M(+) T(-)	M(+) T(+)
		Rep3	0.24	1.6	0.1	2.2		M(-) T(-)	1
	M(-) T(+)	Rep1	0.47	1.5	1.8	3.5		M(-) T(+)	0.457381	1
		Rep2	0.81	1.6	1.9	4.6		M(+) T(-)	0.130568	0.178406	1
		Rep3	0.73	2.2	2.1	5.5		M(+) T(+)	0.00707003	0.0129437	0.0156487	1
	M(+) T(-)	Rep1	1.1	0.7	0.8	0.8
		Rep2	0.87	0.8	1.1	1.1		ANOVA WITH ADJUSTED P-VALUE IFN GAMMA
		Rep3	0.75	1.2	1.4	1.3			M(-) T(-)	M(-) T(+)	M(+) T(-)	M(+) T(+)
	M(+) T(+)	Rep1	3.2	1.9	1.7	4.6		M(-) T(-)	1
		Rep2	3.1	2.4	1.9	5.9		M(-) T(+)	0.124236	1
		Rep3	4.3	3.1	2.8	7.8		M(+) T(-)	0.380063	0.0368879	1
								M(+) T(+)	0.0433101	0.177044	0.0306946	1
								ANOVA WITH ADJUSTED P-VALUE TGF BETA
									M(-) T(-)	M(-) T(+)	M(+) T(-)	M(+) T(+)
Figure 3h			KI67(+)	p-STAT3 (+)				M(-) T(-)	1
	M(-) T(-)	Rep1	4.5	2.2				M(-) T(+)	0.000167765	1
		Rep2	3.4	2.9				M(+) T(-)	0.021424	0.0237702	1
		Rep3	3.1	5.1				M(+) T(+)	0.0242293	0.618865	0.0211226	1
	M(-) T(+)	Rep1	9.1	5.5
		Rep2	10.2	2.5				ANOVA WITH ADJUSTED P-VALUE G-CSF
		Rep3	11.1	8.2					M(-) T(-)	M(-) T(+)	M(+) T(-)	M(+) T(+)
	M(+) T(-)	Rep1	4.2	3.9				M(-) T(-)	1
		Rep2	3.1	4.2				M(-) T(+)	0.0157197	1
		Rep3	3.8	5.9				M(+) T(-)	0.413156	0.0213925	1
	M(+) T(+)	Rep1	12.1	11.2				M(+) T(+)	0.0247849	0.238636	0.0299044	1
		Rep2	18.3	13.5
		Rep3	22.8	17.8
	ANOVA WITH ADJUSTED P-VALUE KI67(+)
		M(-) T(-)	M(-) T(+)	M(+) T(-)	M(+) T(+)
	M(-) T(-)	1
	M(-) T(+)	0.00123508	1
	M(+) T(-)	0.953375	0.00193615	1
	M(+) T(+)	0.0430694	0.12949	0.0442165	1
	ANOVA WITH ADJUSTED P-VALUE pSTAT3(+)
		M(-) T(-)	M(-) T(+)	M(+) T(-)	M(+) T(+)
	M(-) T(-)	1
	M(-) T(+)	0.360826	1
	M(+) T(-)	0.309564	0.709337	1
	M(+) T(+)	0.0176921	0.0270828	0.0295477	1

## Sheet: Figure 5
Figure 5e-h			IL10	IFN GAMMA	TGF BETA	G-CSF
	M(+) T(-) A(-)	Rep1	1	0.9	0.1	0.2
		Rep2	0.9	1.1	0.2	0.2
		Rep3	1.3	1.3	0.2	0.3
	M(+) T(+) A(-)	Rep1	1.3	1.9	1.3	3
		Rep2	1.6	2.2	1.6	3.3
		Rep3	2.3	2.5	2.3	3.9
	M(+) T(+) A(+)	Rep1	2.8	2.2	2.8	2.8
		Rep2	3	2.7	3	2.9
		Rep3	3.4	3.2	3.3	3.2
	M(+) T(-) A(+)	Rep1	0.9	1.1	0.8	1
		Rep2	1	1.1	1.1	1.2
		Rep3	1.1	1.6	1.5	1.6
	M(-) T(-) A(+)	Rep1	0.2	0.2	0.6	1.1
		Rep2	0.2	0.4	1.1	1.3
		Rep3	0.4	0.8	2.1	2.2
	ANOVA WITH ADJUSTED P-VALUE IL10
		M(+) T(-) A(-)	M(+) T(+) A(-)	M(+) T(+) A(+)	M(+) T(-) A(+)	M(-) T(-) A(+)
	M(+) T(-) A(-)	1
	M(+) T(+) A(-)	0.140629	1
	M(+) T(+) A(+)	0.00129008	0.0263445	1
	M(+) T(-) A(+)	0.652809	0.126917	0.00386468	1
	M(-) T(-) A(+)	0.00901341	0.0331981	0.00149388	0.00124669	1
	ANOVA WITH ADJUSTED P-VALUE IFN GAMMA
		M(+) T(-) A(-)	M(+) T(+) A(-)	M(+) T(+) A(+)	M(+) T(-) A(+)	M(-) T(-) A(+)
	M(+) T(-) A(-)	1
	M(+) T(+) A(-)	0.00896277	1
	M(+) T(+) A(+)	0.0196054	0.226738	1
	M(+) T(-) A(+)	0.462541	0.0178472	0.0202819	1
	M(-) T(-) A(+)	0.0481079	0.00218116	0.00517447	0.0301704	1
	ANOVA WITH ADJUSTED P-VALUE TGF BETA
		M(+) T(-) A(-)	M(+) T(+) A(-)	M(+) T(+) A(+)	M(+) T(-) A(+)	M(-) T(-) A(+)
	M(+) T(-) A(-)	1
	M(+) T(+) A(-)	0.0325737	1
	M(+) T(+) A(+)	0.00167047	0.0308164	1
	M(+) T(-) A(+)	0.0382095	0.179268	0.0023469	1
	M(-) T(-) A(+)	0.129273	0.435856	0.0457337	0.80248	1
	ANOVA WITH ADJUSTED P-VALUE G-CSF
		M(+) T(-) A(-)	M(+) T(+) A(-)	M(+) T(+) A(+)	M(+) T(-) A(+)	M(-) T(-) A(+)
	M(+) T(-) A(-)	1
	M(+) T(+) A(-)	0.0062503	1
	M(+) T(+) A(+)	0.000998986	0.239212	1
	M(+) T(-) A(+)	0.0245995	0.0041488	0.00224053	1
	M(-) T(-) A(+)	0.0602145	0.0137929	0.039263	0.534698	1

## Sheet: Figure 6
Figure c-f		IL2	IL4	IL5	IL6	IL10	IL12	IL13	IL17A	IFNg	TNF-a	G-CSF	TGF-b1
	ctr_1	0.959718	1.0625	1.08	1.39485	1.45416	0.962025	0.995546	0.983607	1.09412	1.09926	1.03354	0.951696
	ctr_2	1.0395	1.025	0.948	1.32423	1.31165	0.860759	1.00223	1.04098	0.952941	0.948529	1.80931	0.991822
	ctr_3	1.07822	0.9125	0.972	0.280918	0.234191	1.17722	1.00223	0.97541	0.952941	0.952206	0.15715	1.05648
	Tumor_1	0.830661	1.175	0.984	0.45785	10.7274	0.835443	0.902004	1.0082	0.882353	1.13603	1.95241	1.87758
	Tumor_2	0.540673	0.9375	0.96	0.527885	10.6021	0.835443	0.902004	0.97541	0.652941	0.830882	0.786171	1.46093
	Tumor_3	0.628666	1.575	1.116	0.636121	10.0778	0.974684	0.948775	0.97541	0.855882	0.941176	1.24019	1.46415
	ctr_JAK_1	1.07352	3.35	3.312	1.19154	2.93101	3.48101	1.7706	1.5082	2.01176	1.58456	1.07105	0.638588
	ctr_JAK_2	1.26242	1.475	1.584	0.402274	0.460212	1.46835	1.35635	1.40164	1.28824	1.42279	0.171676	0.413944
	ctr_JAK_3	1.18264	1.725	1.764	0.812009	1.37791	1.78481	1.4833	1.70492	1.68529	1.65441	0.593999	0.460827
	Tumor_Pre_JAK_1	1.14392	2.375	2.94	1.26737	5.23752	2.70886	2.11136	2.01639	1.78235	2.36397	1.81734	0.682664
	Tumor_Pre_JAK_2	1.29527	3.3375	2.964	1.2526	6.50651	3.49367	2.37194	2.66393	2.30294	2.62132	1.83836	0.768738
	Tumor_Pre_JAK_3	1.04537	4.975	3.528	1.2526	7.55219	3.41772	2.2784	2.68033	2.59412	2.61765	1.9084	0.622267
	Tumor_JAK_1	1.78021	1.2125	1.092	1.23388	5.01876	0.797468	0.888641	1.86885	0.829412	1.13971	1.78501	0.425794
	Tumor_JAK_2	1.21162	1.3625	1.668	1.33336	5.44629	0.898734	1.04232	0.92623	1.00588	1.35294	1.80403	0.514051
	Tumor_JAK_3	1.36144	2.525	2.292	1.20577	4.20454	2.13924	1.57016	1.40984	2.11765	1.875	1.74645	0.553657
